# Supplementary material for: Clinical Characteristics at the Diagnosis of New Primary Melanoma in Italy: A Multicenter Retrospective Study Before and After the COVID-19 Pandemic
Source: J Clin Med. 2026 Apr 3;15(7):2715. doi: 10.3390/jcm15072715 (PMC13073478; doi:10.3390/jcm15072715)
Supplement: Supplementary file 1 [file jcm-15-02715-s001.zip]

Archive with 1 entries (1 files):
- jcm-4178963-supplementary.pdf
